# Supplementary material for: The evolution of unique cranial traits in leporid lagomorphs
Source: PeerJ. 2022 Nov 29;10:e14414. doi: 10.7717/peerj.14414 (PMC9744148; doi:10.7717/peerj.14414)
Supplement: Supplemental Information 3 — Remove titles before attempting to run file [file peerj-10-14414-s003.csv]

	facial tilt	fenestration	intracranial
Tupaia	0	?	0
Mimolagus	?	?	?
Mimotona	?	?	?
Gomphos	?	?	?
Palaeolagus	0	1	?
Prolagus	0	0	0
Lepus_californicus	1	2	1
Lepus_timidus	2	2	1
Lepus_europaeus	2	2	1
Lepus_americanus	2	1	1
Brachylagus_idahoensis	2	2	1
Bunolagus_monticularis	2	2	1
Caprolagus_hispidus	1	1	1
Nesolagus_timminsi	1	1	1
Pentalagus_furnessi	?	1	1
Poelagus_marjorita	2	2	1
Romerolagus_diazi	1	1	1
Pronolagus_crassicaudatus	2	2	1
Oryctolagus_cuniculus	2	1	1
Ochotona_pallasi	0	0	0
Ochotona_princeps	0	0	0
Sylvilagus_audubonii	1	2	1
Sylvilagus_bachmanii	1	2	1
